# Supplementary material for: Morphology and phylogeny of ascomycetes associated with walnut trees (Juglans regia) in Sichuan province, China
Source: Front Microbiol. 2022 Oct 20;13:1016548. doi: 10.3389/fmicb.2022.1016548 (PMC9632355; doi:10.3389/fmicb.2022.1016548)
Supplement: SUPPLEMENTARY TABLE 1 — Species, specimens/culture numbers, and GenBank accession numbers of sequences used in this study (newly generated sequences are indicated in bold). [file Table_1.XLSX]

## Sheet: Cl. cladosporioides complex
Taxa	Culture no./ Specimen no.	ITS	act	tef1-α
Cladosporium acalyphae	CBS 125982*	HM147994	HM148481	HM148235
Cl. Alboflavescens	CBS 140690*	LN834420	LN834604	LN834516
Cl. Angulosum	CBS 140692*	LN834425	LN834609	LN834521
Cl. Angustisporum	CBS 125983*	HM147995	HM148482	HM148236
Cl. Angustiterminale	CBS 140480*	KT600379	KT600575	KT600476
Cl. Anthropophilum	CBS 140685*	LN834437	LN834621	LN834533
Cl. Arenosum	CHFC-EA 566*	MN879328	MN890008	MN890011
Cl. Asperulatum	CBS 126340*	HM147998	HM148485	HM148239
Cl. Australiense	CBS 125984*	HM147999	HM148486	HM148240
Cl. Austroafricanum	CBS 140481*	KT600381	KT600577	KT600478
Cl. Austrolitorale	CBS 148321*	MN879327	MN890007	MN890010
Cl. Caprifimosum	FMR 16532*	LR813198	LR813205	LR813210
Cl. Cavernicola	URM 8389*	MZ518829	MZ555746	MZ555733
Cl. Chalastosporoides	CBS 125985*	HM148001	HM148488	HM148242
Cl. Chasmanthicola	CPC 21300=CBS 142612*	KY646221	KY646224	KY646227
Cl. Chubutense	CBS 124457*	FJ936158	FJ936165	FJ936161
Cl. Cladosporioides	CBS 112388*	HM148003	HM148490	HM148244
Cl. Colocasiae	CBS 386.64*	HM148067	HM148555	HM148310
Cl. Colombiae	CBS 274.80B*	FJ936159	FJ936166	FJ936163
Cl. Coprophilum	FMR 16164*	LR813201	LR813207	LR813213
Cl. Crousii	CBS 140686*	LN834431	LN834615	LN834527
Cl. Cucumerinum	CBS 171.52*	HM148072	HM148561	HM148316
Cl. delicatulum	CBS 126344	HM148081	HM148570	HM148325
Cl. Devikae	BRIP 72278a*	MZ303808	MZ344212	MZ344193
Cl. Endoviticola	JZBH 390018*	MN654960	MN984220	MN984228
Cl. europaeum	CBS 134914*	HM148056	HM148543	HM148298
Cl. europaeum	CBS 116744	HM148053	HM148540	HM148294
Cl. exasperatum	CBS 125986*	HM148090	HM148579	HM148334
Cl. exile	CBS 125987*	HM148091	HM148580	HM148335
Cl. flabelliforme	CBS 126345*	HM148092	HM148581	HM148336
Cl. flavovirens	CBS 140462*	LN834440	LN834624	LN834536
Cl. funiculosum	CBS 122129*	HM148094	HM148583	HM148338
Cl. fuscoviride	FMR 16385*	LR813200	LR813206	LR813212
Cl. gamsianum	CBS 125989*	HM148095	HM148584	HM148339
Cl. globisporum	CBS 812.96*	HM148096	HM148585	HM148340
Cl. grevilleae	CBS 114271*	JF770450	JF770473	JF770472
Cl. heteropogonicola	BRIP 72465a*	OL307932	OL332743	OL332742
Cl. hillianum	CBS 125988*	HM148097	HM148586	HM148341
Cl. inversicolor	CBS 401.80*	HM148101	HM148590	HM148345
Cl. ipereniae	CBS 140483*	KT600394	KT600589	KT600491
Cl. iranicum	CBS 126346*	HM148110	HM148599	HM148354
Cl. kenpeggii	CPC 19248=CBS 142613*	KY646222	KY646225	KY646228
Cl. lentulum	FMR 16288*	LR813203	LR813209	LR813215
Cl. licheniphilum	CBS 125990*	HM148111	HM148600	HM148355
Cl. longicatenatum	CBS 140485*	KT600403	KT600598	KT600500
Cl. lycoperdinum	CBS 574.78C	HM148115	HM148604	HM148359
Cl. macadamiae	BRIP 72269a*	MZ303810	MZ344214	MZ344195
Cl. magnoliigena	MFLUCC 18-1559*	MK347813	-	MK340864
Cl. montecillanum	CBS 140486*	KT600406	KT600602	KT600504
Cl. myrtacearum	CBS 126350*	HM148117	HM148606	HM148361
Cl. neapolitanum	MgPo1*	MK387890	MK416051	MK416094
Cl. needhamense	CBS 143359*	MF473142	MF473991	MF473570
Cl. neerlandicum	CBS 143360*	KP701887	KP702010	KP701764
Cl. neopsychrotolerans	CGMCC 3.18031*	KX938383	KX938366	KX938400
Cl. oxysporum	CBS 125991	HM148118	HM148607	HM148362
Cl. paracladosporioides	CBS 171.54*	HM148120	HM148609	HM148364
Cl. parapenidielloides	CBS 140487*	KT600410	KT600606	KT600508
Cl. passiflorae	COAD 2135*	MH682175	MH729795	MH724943
Cl. passifloricola	COAD 2140*	-	MH729800	MH724948
Cl. perangustum	CBS 125996*	HM148121	HM148610	HM148365
Cl. Perangustum	CBS 126365	HM148123	HM148612	HM148367
Cl. Perangustum	CPC 11663	HM148128	HM148617	HM148372
Cl. pernambucoense	URM 8390*	MZ518830	MZ555747	MZ555734
Cl. pernambucoense	URM 8391	MZ518828	MZ555745	MZ555732
Cl. phaenocomae	CBS 128769*	JF499837	JF499881	JF499875
Cl. phyllactiniicola	CBS 126352*	HM148150	HM148639	HM148394
Cl. phyllophilum	CBS 125992*	HM148154	HM148643	HM148398
Cl. pini-ponderosae	CBS 124456*	FJ936160	FJ936167	FJ936164
Cl. polonicum	MgPo1*	MK387894	MK416055	MK416098
Cl. proteacearum	BRIP 72301a*	MZ303809	MZ344213	MZ344194
Cl. pseudocladosporioides	CBS 125993*	HM148158	HM148647	HM148402
Cl. pseudochalastoporoides	CBS 140490*	KT600415	KT600611	KT600513
Cl. puris	COAD 2487*	MK253337	MK249980	MK293777
Cl. queenslandicum	BRIP 72447a*	OL307928	OL332736	OL332735
Cl. queenslandicum	BRIP 72452a	OL307929	OL332738	OL332737
Cl. queenslandicum	BRIP 72455a	OL307931	OL332741	OL332740
Cl. rectoides	CBS 125994*	HM148193	HM148683	HM148438
Cl. rubrum	CMG 28*	MN053018	MN066639	MN066644
Cl. rugulovarians	CBS 140495*	KT600459	KT600656	KT600558
Cl. scabrellum	CBS 126358*	HM148195	HM148685	HM148440
Cl. silenes	CBS 109082*	EF679354	EF679506	EF679429
Cl. sinuatum	CGMCC 3.18096*	KX938385	KX938368	KX938402
Cl. stipagrostidicola	CBS 146978*	MZ064420	MZ078146	MZ078223
Cl. subuliforme	CBS 126500*	HM148196	HM148686	HM148441
Cl. tenuissimum	CBS 125995*	HM148197	HM148687	HM148442
Cl. tenuissimum	SICAUCC 22-0110	OP059001	OP066369	OP066345
Cl. tianshanense	CGMCC 3.18033*	KX938381	KX938364	KX938398
Cl. uredinicola	ACC 46649	AY251071	HM148712	HM148467
Cl. uwebraunianum	CBS 143365*	MF473306	MF474156	MF473729
Cl. varians	CBS 126362*	HM148224	HM148715	HM148470
Cl. verrucocladosporioides	CBS 126363*	HM148226	HM148717	HM148472
Cl. vicinum	CBS 143366*	MF473311	MF474161	MF473734
Cl. vignae	CBS 121.25	HM148227	HM148718	HM148473
Cl. welwitschiicola	CPC 18648=CBS 142614*	KY646223	KY646226	KY646229
Cl. westerdijkiae	CBS 113746*	HM148061	HM148548	HM148303
Cl. xanthochromaticum	CBS 140691*	LN834415	LN834599	LN834511
Cl. xylophilum	CBS 125997*	HM148230	HM148721	HM148476
* Type specimens and ex-type cultures. –: absent or not used in this study. The newly generated sequences are indicated in bold

## Sheet: Diatrypella
Taxa	Culture no./ Specimen no.	ITS	tub2
Diatrypella atlantica	HUEFS 136873	KM396614	KR259647
D. atlantica	HUEFS 194228*	KM396615	KR363998
D. banksiae	CPC 29118*	KY173402	-
D. betulae	CFCC 52406*	MW632931	MW656379
D. betulae	CFCC 52404	MW632929	MW656377
D. betulicola	CFCC 52411*	MW632935	MW656383
D. betulicola	CFCC 52412	MW632936	MW656384
D. delonicis	MFLUCC 15-1014	MH812994	MH847790
D. delonicis	MFLU 16-1032	MH812995	MH847791
D. elaeidis	MFLUCC 15-0279*	MN308417	MN340300
D. favacea	CFCC 52409*	MW632934	MW656382
D. frostii	UFMGCB 1917	HQ377280	-
D. heveae	MFLUCC 15-0274	MN308418	MN340301
D. heveae	MFLUCC 17-0368*	MF959501	MG334557
D. hubeiensis	CFCC 52413*	MW632937	-
D. longiasca	KUMCC 20-0021*	MW039349	MW239658
D. longiasca	KUMCC 20-0022	MW036141	MW239659
D. major	ANM 1947	KU320613	-
D. oregonensis	DPL200	GQ293940	GQ293999
D. oregonensis	CA117	GQ293934	GQ293996
D. pseudooregonensis	GMB 0039	MW797115	MW814888
D. pseudooregonensis	GMB 0040	MW797117	MW814889
D. pseudooregonensis	GMB 0041*	MW797118	MW814890
D. pulvinata	H048	FR715523	FR715495
D. shennongensis	CFCC 52415*	MW632933	MW656381
D. shennongensis	CFCC 52414	MW632932	MW656380
D. tectonae	MFLUCC 12-0172a	KY283084	-
D. tectonae	MFLUCC 12-0172b	KY283085	KY421043
D. verruciformis	UCROK1467*	JX144793	JX174093
D. verruciformis	UCROK754	JX144783	JX174083
D. vulgaris	HVFRA02	HQ692591	HQ692503
D. vulgaris	HVFRF03*	HQ692590	HQ692502
D. vulgaris	GMB 0051	MW797107	MW814879
D. vulgaris	SICAUCC 22-0102	OP058993	OP066364
D. yunnanensis	VT01*	MN653008	MN887112
Neoeutypella baoshanensi	GMB0052	MW797106	MW814878
N. baoshanensi	LC 12111*	MH822887	MH822888
* Type specimens and ex-type cultures. –: absent or not used in this study. The newly generated sequences are indicated in bold

## Sheet: Helminthosporium
Taxon	Culture no./ Specimen no.	SSU	LSU	ITS	rpb2	tef1-α
Massarina cisti	CBS 266.62*	AB797249	AB807539	LC014568		AB808514
Helminthosporium aquaticum	MFLUCC 15-0357*	KU697310	KU697306	KU697302
H. aquaticum	DLUCC 0758	MG098795	MG098786	MG098779		MG098585
H. austriacum	CBS 139924*	KY984420	KY984301	KY984301	KY984365	KY984437
H. austriacum	L137		KY984302	KY984302	KY984366	KY984438
H. austriacum	CBS 142388		KY984303	KY984303	KY984367	KY984439
H. austriacum	L177		KY984304	KY984304
H. caespitosum	L141		KY984305	KY984305	KY984368
H. caespitosum	L151		KY984306	KY984306	KY984369
H. caespitosum	CBS 484.77*	KY984421	JQ044448	JQ044429	KY984370	KY984440
H. chiangraiense	MFLUCC 21-0087*		MZ538538	MZ538504
H. dalbergiae	MAFF 243853	AB797231	AB807521	LC014555		AB808497
H. endiandrae	CBS 138902*		KP004478	KP004450
H. erythrinicola	CBS 145569		MK876432	MK876391	MK876486
H. genistae	CBS 139921	KY984422	KY984308	KY984308	KY984372
H. genistae	CBS 139922	KY984423	KY984309	KY984309	KY984373
H. genistae	CBS 142597*		KY984310	KY984310	KY984374
H. genistae	CBS 139927		KY984311	KY984311	KY984375
H. genistae	CBS139928		KY984312	KY984312	KY984376
H. hispanicum	CBS 136917*	KY984424	KY984318	KY984318	KY984381	KY984441
H. italicum	MFLU 16–1291*		KY815015	KY797638		KY815021
H. juglandinum	MFLUCC 17-0241		KY984319	KY984319	KY984382	KY984442
H. juglandinum	CBS 136913		KY984320	KY984320	KY984383	KY984443
H. juglandinum	CBS 136922*		KY984321	KY984321	KY984384	KY984444
H. juglandinum	CBS 136911	KY984425	KY984322	KY984322	KY984385	KY984445
H. juglandinum	SICAUCC 22-0090	OP055909	OP055918	OP058981	OP066346	OP066330
H. leucadendri	CBS 135133*		KF251654	KF251150	KF252159	KF253110
H. magnisporum	MAFF 239278*	AB797232	AB807522	AB811452		AB808498
H. massarinum	CBS 139690*	AB797234	AB807524	AB809629	-	AB808500
H. massarinum	MAFF 239604*	AB797233	AB807523	AB809628	-	AB808499
H. microsorum	CBS 136916	-	KY984323	KY984323	KY984386	-
H. microsorum	L94	KY984426	KY984327	KY984327	KY984388	KY984446
H. microsorum	CBS 136910*	KY984427	KY984329	KY984329	KY984390	KY984448
H. nanjingense	HHAUF 0380*	-	-	KF192322	-	-
H. oligosporum	L106	-	KY984330	KY984330	KY984391	KY984449
H. oligosporum	CBS 136908	KY984428	KY984332	KY984332	KY984393	KY984450
H. oligosporum	CBS 136909*	-	KY984333	KY984333	KY984394	KY984451
H. quercinum	CBS 112393	-	KY984334	KY984334	KY984395	KY984452
H. quercinum	CBS 136915	-	KY984336	KY984336	KY984397	-
H. quercinum	CBS 136921*	KY984429	KY984339	KY984339	KY984400	KY984453
H. solani	CBS 365.75	KY984430	KY984341	KY984341	KY984402	KY984455
H. solani	CBS 640.85	-	KY984342	KY984342	KY984403	-
Helminthosporium sp.	MAFF 243857	AB797237	AB807527	-	-	AB808502
H. stilbacea	MFLUCC 15-0813*	MT928161	MT928157	MT928159	-	MT928151
H. submersum	MFLUCC 16-1360*	MG098796	MG098787	-	-	MG098586
H. submersum	MFLUCC 16-1290*	MG098797	MG098788	MG098780	MG098592	MG098587
H. submersum	DLUCC 0805	MG098798	MG098789	MG098781	-	-
H. syzygii	CBS 145570	-	MK876433	MK876392	MK876487	-
H. tiliae	CBS 136906	-	KY984344	KY984344	KY984405	-
H. tiliae	CBS 136907*	KY984431	KY984345	KY984345	KY984406	KY984457
H. velutinum	MAFF 243854	AB797240	AB807530	LC014556	-	AB808505
H. velutinum	MAFF 243855	AB797235	AB807525	LC014557	-	AB808501
H. velutinum	CBS 136924	-	KY984347	KY984347	KY984408	KY984458
H. velutinum	CBS 139923*	KY984432	KY984352	KY984352	KY984413	KY984463
H. velutinum	L98	KY984433	KY984359	KY984359	KY984417	KY984466
H. velutinum	MFLUCC 15–0423	KU697308	KU697304	KU697300	-	-
H. velutinum	MFLUCC 15–0428	KU697307	KU697303	KU697299	-	-
H. velutinum	MFLUCC 15–0243	KU697309	KU697305	KU697301	-	-
H. velutinum	MFLUCC 16–1096	MG098799	MG098791	MG098783	MG098593	MG098588
H. velutinum	MFLUCC 16–1282	MG098800	MG098792	MG098784	MG098594	MG098589
H. velutinum	MFLUCC 17–1707	MG098801	MG098793	MG098785	MG098595	MG098590
H. velutinum	SICAUCC 22-0100	OP055912	OP055928	OP058991	-	-
H. velutinum	SICAUCC 22-0101	OP055913	OP055929	OP058992	-	OP066337
* Type specimens and ex-type cultures. –: absent or not used in this study. The newly generated sequences are indicated in bold

## Sheet: Sulcatisporaceae
Taxon	Culture no./ Specimen no.	SSU	LSU	ITS	tef1-α	rpb2
Anthosulcatispora subglobosa	MFLUCC 17-2065*	MT226705	MT214592	MT310636	MT394649	MT394706
Anthosulcatispora brunnea	MFLU 18-1393*	-	MH644791	MH644792	-	-
Kazuakitanaka lancangensis	HKAS122922*	ON009088	ON009104	ON009120	ON009263	-
Kazuakitanaka lancangensis	HKAS122923	ON009089	ON009105	ON009121	ON009264	-
Kazuakitanaka yuxiensis	HKAS122924	ON009092	ON009108	ON009124	ON009267	ON009290
Kazuakitanaka yuxiensis	HKAS122925*	ON009093	ON009109	ON009125	ON009268	ON009291
Loculosulcatispora thailandica	MFLUCC 20-0108*	MT383968	MT383964	MT376742	MT380476	MT380475
Loculosulcatispora hongheensis	HKAS122920*	ON009090	ON009106	ON009122	ON009265	ON009288
Loculosulcatispora hongheensis	HKAS122921	ON009091	ON009107	ON009123	ON009266	ON009289
Loculosulcatispora hongheensis	SICAUCC 22-0092	OP055911	OP055920	OP058983	OP066332	OP066348
Magnicamarosporium diospyricola	FLUCC 16-0419*	NG_065102	KY554212	NR_153486	KY554209	KY554208
Magnicamarosporium iriomotense	CBS 139696*	AB797219	AB807509	AB809640	AB808485	-
Neobambusicola strelitziae	CBS 138869*	-	KP004495	NR_137945	MG976037	-
Pseudobambusicola thailandica	BCC 79462*	-	MG926560	MG926559	MG926562	MG926561
Parasulcatispora clematidis	MFLUCC 17-2082*	-	MT214593	MT310637	MT394650	-
Sulcatispora acerina	CBS 139703*	LC014605	LC014610	LC014597	LC014615	-
Sulcatispora acerina	KUMCC 21-0821	ON009096	ON009112	ON009128	ON009271	ON009294
Sulcatispora acerina	KUMCC 21-0822	ON009097	ON009113	ON009129	ON009272	ON009295
Sulcatispora berchemiae	CBS 139704*	AB797244	AB807534	AB809635	AB808509
Sulcatispora berchemiae	KUMCC 21-0823	ON009094	ON009110	ON009126	ON009269	ON009292
Sulcatispora berchemiae	KUMCC 21-0824	ON009095	ON009111	ON009127	ON009270	ON009293
Leucaenicola aseptata	MFLUCC 17-2423*	NG_065776	MK347963	NR_163332	MK360059	MK434891
Leucaenicola phraeana	MFLUCC 18-0472*	NG_065784	MK348003	MK347785	MK360060	MK434867
* Type specimens and ex-type cultures. –: absent or not used in this study. The newly generated sequences are indicated in bold

## Sheet: Neofusicoccum
Taxon	Culture no./ Specimen no.	ITS	tef1-α	tub2	rpb2
Neofusicoccum algeriense	CBS 137504*	KJ657702	KJ657715	KX505915	-
N. algeriense	ALG 9	KJ657704	KJ657721	-	-
N. algeriense	CAA 322	KX505906	KX505894	KX505916	-
N. andinum	CBS 117453*	AY693976	AY693977	KX464923	KX464002
N. andinum	CBS 117452	DQ306263	DQ306264	KX464922	KX464001
N. arbuti	CBS 116131*	AY819720	KF531792	KF531793	KX464003
N. arbuti	CBS 117090	AY819724	KF531791	KF531794	-
N. australe	CMW 6837*	AY339262	AY339270	AY339254	EU339573
N. australe	CMW 6853	AY339263	AY339271	AY339255	-
N. batangarum	CBS 124924*	FJ900607	FJ900653	FJ900634	FJ900615
N. batangarum	CBS 124923	FJ900608	FJ900654	FJ900635	FJ900616
N. brasiliense	CMM 1338*	JX513630	JX513610	KC794031	-
N. brasiliense	CMM 1285	JX513628	JX513608	KC794030	-
N. buxi	CBS 116.75*	KX464165	KX464678	-	KX464010
N. buxi	CBS 113714	KX464164	KX464677	KX464954	KX464009
N. caryigenum	CBS 146964*	MW405114	MW393657	MW393679	MW393668
N. caryigenum	N17-3ES1	MW405115	MW393658	MW393680	MW393669
N. cordaticola	CBS 123634*	EU821898	EU821868	EU821838	EU821928
N. cordaticola	CBS 123635	EU821903	EU821873	EU821843	EU821933
N. corticosae	CBS 120081*	DQ923533	KX464682	KX464958	KX464013
N. corticosae	CBS 118099	KX464168	KX464681	KX464957	KX464012
N. cryptoaustrale	CBS 122813*	FJ752742	FJ752713	FJ752756	KX464014
N. dianense	CGMCC3.20082*	MT028605	MT028771	MT028937	MT029078
N. dianense	CSF5840	MT028606	MT028772	MT028938	MT029079
N. eucalypticola	CBS 115679*	AY615141	AY615133	AY615125	-
N. eucalypticola	CBS 115766	AY615143	AY615135	AY615127	-
N. eucalyptorum	CBS 115791*	AF283686	AY236891	AY236920	-
N. eucalyptorum	CMW 10126	AF283687	AY236892	AY236921	-
N. grevilleae	CBS 129518*	JF951137	-	-	-
N. hamamelidis	W 29850*	KU359183	KU359192	KX197112	-
N. hamamelidis	CGMCC3.18002	KU359184	-	KX197110	-
N. hamamelidis	CGMCC3.18003	KU359185	KU359193	KX197111	-
N. hellenicum	CFCC50067*	KP217053	KP217061	KP217069	-
N. hellenicum	CERC1948	KP217054	KP217062	KP217070	-
N. hongkongense	CGMCC3.18749*	KX278052	KX278157	KX278261	KX278283
N. hongkongense	CGMCC3.18748	KX278051	KX278156	KX278260	KX278282
N. hyperici	MUCC 241*	LC589125	LC589137	LC589147	LC589160
N. hyperici	MUCC 2509	LC589126	LC589138	LC589148	LC589161
N. hyperici	MUCC 650	LC589124	LC589136	-	LC589159
N. illicii	CGMCC3.18310*	KY350149	-	KY350155	-
N. illicii	CGMCC3.18311	KY350150	KY817756	KY350156	-
N. illicii	CGMCC3.18312	KY350151	KY817757	KY350157	-
N. italicum	MFLUCC 15-0900*	KY856755	KY856754	-
N. kwambonambiense	CBS 123639*	EU821900	EU821870	EU821840	EU821930
N. kwambonambiense	CBS 123641	EU821919	EU821889	EU821859	EU821949
N. kwambonambiense	CSF6037	MT028610	MT028776	MT028942	MT029083
N. laricinum	MUCC 2662*	LC589129	LC589140	LC589151	LC589164
N. laricinum	MUCC 2663	LC589130	LC589141	LC589152	LC589165
N. lumnitzerae	CMW 41469*	KP860881	KP860724	KP860801	KU587925
N. lumnitzerae	CMW 41228	KP860882	KP860725	KP860802	KU587926
N. luteum	CBS 562.92*	KX464170	KX464690	KX464968	KX464020
N. macroclavatum	CBS 118223*	DQ093196	DQ093217	DQ093206	KX464022
N. macroclavatum	WAC 12445	DQ093197	DQ093218	DQ093207	-
N. magniconidium	CGMCC3.20077*	MT028612	MT028778	MT028944	MT029085
N. magniconidium	CGMCC3.20076	MT028611	MT028777	MT028943	MT029084
N. mangiferae	CBS 118531	AY615185	DQ093221	AY615172	-
N. mangiferae	CBS 118532	AY615186	DQ093220	AY615173	KX464023
N. mangroviorum	CMW41365*	KP860859	KP860702	KP860779	KU587905
N. mangroviorum	CMW42481	KP860848	KP860692	KP860770	KU587895
N. mangroviorum	CMW42487	KP860900	KP860743	KP860820	KU587940
N. mediterraneum	CBS 121718*	MH863145	-	-	KX464024
N. mediterraneum	CBS 121558	GU799463	GU799462	GU799461	-
N. microconidium	CGMCC3.18750*	KX278053	KX278158	KX278262	MF410203
N. microconidium	CGMCC3.18751	KX278054	KX278159	KX278263	MF410204
N. miyakoense	MUCC 2585*	-	LC589146	LC589157	LC589170
N. miyakoense	MUCC 2586	LC589133	LC589144	LC589155	LC589168
N. moracearum	MFLUCC 20-0164*	MW063186	MW183808	-	-
N. moracearum	NCYUCC 19-0316	MW063187	MW183809	-	-
N. mystacidii	CBS 147079*	MW883428	MW890094	MW890133	MW890065
N. ningerense	CGMCC3.20078*	MT028613	MT028779	MT028945	MT029086
N. ningerense	CSF6030	MT028614	MT028780	MT028946	MT029087
N. nonquaesitum	CBS 126655*	GU251163	GU251295	GU251823	KX464025
N. nonquaesitum	PD 301	GU251164	GU251296	GU251824	-
N. occulatum	CBS 128008*	EU301030	EU339509	EU339472	EU339558
N. occulatum	MUCC 286	EU736947	EU339511	EU339474	EU339560
N. okinawaense	MUCC 789*	LC589134	LC589145	LC589156	LC589169
N. pandanicola	MFLUCC 17-2270*	MH275072	MH412778	-	-
N. parviconidium	CGMCC3.20074*	MT028615	MT028781	MT028947	MT029088
N. parviconidium	CSF5670	MT028616	MT028782	MT028948	MT029089
N. parvum	ATCC 58191*	AY236943	AY236888	AY236917	EU821963
N. parvum	CERC2951	KX278055	KX278160	KX278264	KX278284
N. parvum	CERC3508	KX278056	KX278161	KX278265	KX278285
N. pennatisporum	MUCC 510*	EF591925	EF591976	EF591959	-
N. pistaciae	CBS 595.76*	KX464163	KX464676	KX464953	KX464008
N. pistaciarum	CBS 113083*	KX464186	KX464712	KX464998	KX464027
N. pistaciarum	CBS 113084	KX464187	KX464713	KX464999	KX464028
N. pistaciicola	CBS 113089*	KX464199	KX464727	KX465014	KX464033
N. podocarpi	CBS 131677*	MT587508	MT592223	MT592715	MT592412
N. podocarpi	CBS 131678	MT587509	MT592224	MT592716	MT592413
N. protearum	CBS 114176*	AF452539	KX464720	KX465006	KX464029
N. protearum	CBS 111200	KX464193	KX464719	KX465005	-
N. pruni	CBS 121112*	EF445349	EF445391	KX465016	KX464034
N. rapaneae	CBS 145973*	MT587511	MT592226	MT592718	MT592415
N. rapaneae	CPC 32578	MT587512	MT592227	MT592719	MT592416
N. rapaneae	CPC 35288	MT587513	MT592228	MT592720	MT592417
N. ribis	CBS 115475*	AY236935	AY236877	AY236906	EU821958
N. ribis	CBS 121.26	AF241177	AY236879	AY236908	EU821960
N. sichuanense	SICAUCC 22-0093	OP058984	OP066333	OP066357	OP066349
N. sichuanense	SICAUCC 22-0094	OP058985	OP066334	OP066358	OP066350
N. sichuanense	SICAUCC 22-0095	OP058986	-	OP066359	OP066351
N. sichuanense	SICAUCC 22-0096	OP058987	-	OP066360	OP066352
N. sichuanense	SICAUCC 22-0097	OP058988	-	OP066361	OP066353
N. sichuanense	SICAUCC 22-0098	OP058989	-	OP066362	OP066354
N. sichuanense	SICAUCC 22-0099*	OP058990	OP066336	OP066363	OP066355
N. sinense	CGMCC3.18315*	KY350148	KY817755	KY350154	-
N. sinoeucalypti	CGMCC3.18752*	KX278061	KX278166	KX278270	KX278290
N. sinoeucalypti	CGMCC3.18753	KX278065	KX278170	KX278274	KX278294
N. sinoeucalypti	CGMCC3.18754	KX278064	KX278169	KX278273	KX278293
N. stellenboschianum	CBS 110864*	AY343407	AY343348	KX465047	KX464042
N. stellenboschianum	CBS 110866	MT587518	MT592242	MT592734	MT592431
N. stellenboschianum	CBS 133326	MT587519	MT592244	MT592736	MT592433
N. terminaliae	CBS 125263*	GQ471802	GQ471780	KX465052	KX464045
N. terminaliae	CBS 125264	GQ471804	GQ471782	KX465053	KX464046
N. umdonicola	CBS 123645*	EU821904	EU821874	EU821844	EU821934
N. umdonicola	CBS 123646	EU821905	EU821875	EU821845	EU821935
N. ursorum	CBS 122811*	FJ752746	FJ752709	KX465056	KX464047
N. ursorum	CMW 23790	FJ752745	FJ752708	KX465057	-
N. variabile	CMW 37739*	MH558608	-	MH569153	-
N. variabile	CMW 37742	MH558609	MH576585	MH569154	-
N. versiforme	CBS 118101*	KF766154	KX464757	KF766128	KX464041
N. viticlavatum	CBS 112878*	AY343381	AY343342	KX465058	KX464048
N. viticlavatum	CBS 112977	AY343380	AY343341	KX465059	-
N. vitifusiforme	CBS 110887*	AY343383	AY343343	KX465061	KX464049
N. vitifusiforme	CBS 110880	AY343382	AY343344	KX465008	-
N. vitifusiforme	CBS 121113	MT587528	MT592254	MT592746	MT592444
N. vitifusiforme	CBS 121562	MT587529	MT592255	MT592747	MT592445
N. yunnanense	CGMCC3.20083*	MT028667	MT028833	MT028999	MT029112
N. yunnanense	CSF6146	MT028668	MT028834	MT029000	MT029113
Botryosphaeria dothidea	CBS 100564	KX464085	KX464555	KX464781	KX463951
* Type specimens and ex-type cultures. –: absent or not used in this study. The newly generated sequences are indicated in bold

## Sheet: Ophiognomonia
Taxon	Culture no./ Specimen no.	ITS	ms204	tef1-α
Ophiognomonia acadiensis	DAOM 242797*	KJ412999	KJ413001	KJ413000
O. alni-cordatae	CBS 131353*	JQ414243	JQ414091	JQ414175
O. alni-viridis	CBS 131408	JQ414260	JQ414108	JQ414192
O. apiospora	CBS 131426*	JQ414287	JQ414135	JQ414219
O. asiatica	CBS 131351*	JQ414241	JQ414089	JQ414173
O. balsamiferae	CBS 121266*	EU254870	JF319077	JF514827
O. bugabensis	CBS 131399	JQ414284	JQ414132	JQ414216
O. castaneae	CGMCC3.17661	KT159295	KT159306	KT159317
O. castaneae	CGMCC3.17663*	KT159297	KT159308	KT159319
O. clavigignenti-juglandacearum	CBS 121081	DQ323533	JQ414054	JQ414138
O. cordicarpa	CBS 131342*	JQ414230	JQ414078	JQ414162
O. gardiennetii	CBS 131417*	JQ414265	JQ414113	JQ414197
O. gei	CBS 818.79*	EU254928	-	-
O. gei-montani	CBS 821.79	EU254871	JF319078	JF514828
O. gunmensis	CBS 131401*	JQ414246	JQ414094	JQ414178
O. hiawathae	CBS 131416*	JQ414264	JQ414112	JQ414196
O. ibarakiensis	CBS 131405*	JQ414257	JQ414105	JQ414189
O. intermedia	CBS 119188	EU254875	JF319074	JF514825
O. ischnostyla	CBS 837.79	EU254890	JF319079	JF514821
O. ischnostyla	CBS 121234	EU254897	JQ414058	JQ414142
O. japonica	CBS 131355*	JQ414245	JQ414093	JQ414177
O. kobayashii	CBS 131352*	JQ414242	JQ414090	JQ414174
O. lenticulispora	CBS 131363*	JQ414277	JQ414125	JQ414209
O. leptostyla	CBS 110136	DQ323535	JQ414063	JQ414147
O. leptostyla	CBS 844.79	EU254910	-	EU221996
O. leptostyla	CBS 196.32	MH855280	-	-
O. leptostyla	SICAUCC 20-0012	MW250303	MW246773	MW246775
O. leptostyla	SICAUCC 21-0008	MW493111	MW495270	MW495271
O. leptostyla	SICAUCC 21-0010	MZ026300	MZ031975	MZ031974
O. leptostyla	SICAUCC 22-0103	OP058994	OP066367	OP066338
O. leptostyla	SICAUCC 22-0104	OP058995	OP066368	OP066339
O. longispora	CBS 131358*	JQ414249	JQ414097	JQ414181
O. maximowiczianae	CBS 131357*	JQ414248	JQ414096	JQ414180
O. melanostyla	CBS 131431*	JQ414270	JQ414118	JQ414202
O. michiganensis	CBS 121252	EU254901	JF319076	JF514820
O. michiganensis	CBS 131412*	JQ414262	JQ414110	JQ414194
O. micromegala	CBS 121910	EU254918	-	EU221944
O. monticola	CBS 131346*	JQ414235	JQ414083	JQ414167
O. multirostrata	CBS 131348*	JQ414237	JQ414085	JQ414169
O. naganoensis	CBS 131404*	JQ414256	JQ414104	JQ414188
O. nana	CBS 883.79	JQ414223	JQ414071	JQ414155
O. nervisequa	CBS 121908	EU254902	-	EU221930
O. nipponicae	CBS 131407*	JQ414259	JQ414107	JQ414191
O. ostryae-virginianae	CBS 131398*	JQ414282	JQ414130	JQ414214
O. otanii	CBS 131354*	JQ414244	JQ414092	JQ414176
O. otanii	CBS 131402	JQ414252	JQ414100	JQ414184
O. padicola	CBS 845.79	JF514845	JF319080	JF514832
O. pseudoclavulata	CBS 131434	JQ414273	JQ414121	JQ414205
O. pseudoclavulata	CBS 121236*	EU254923	JF319073	JF514819
O. pseudoischnostyla	CBS 121228*	EU254919	JQ414057	JQ414141
O. pterocaryae	CBS 131359*	JQ414250	JQ414098	JQ414182
O. quercus-gambellii	CBS 131397*	JQ414224	JQ414072	JQ414156
O. rosae	CBS 131365*	JQ414276	JQ414124	JQ414208
O. rubi-idaei	BPI 877559B	EU254939	-	-
O. sassafras	CBS 131366*	JQ414275	JQ414123	JQ414207
O. setacea	CBS 128354	JF514847	JF319035	JF514823
O. sogonovii	CBS 131341*	JQ414229	JQ414077	JQ414161
O. sogonovii	CBS 121914	EU199190	JQ414055	JQ414139
O. trientensis	CBS 131604	JQ414281	JQ414129	JQ414213
O. tucumanensis	CBS 131364*	JQ414278	JQ414126	JQ414210
O. vasiljevae	CBS 121253*	EU254977	JQ414060	JQ414144
O. vasiljevae	CBS 128353	JF514850	JF319083	JF514831
Ambarignomonia petiolorum	CBS 121227*	EU254748	JQ414056	JQ414140
* Type specimens and ex-type cultures. –: absent or not used in this study. The newly generated sequences are indicated in bold

## Sheet: Periconia
Taxon	Culture no./ Specimen no.	ITS	LSU	SSU	tef1-α
“Sporidesmium” tengii	HKUCC 10837	–	DQ408559	–	–
Didymosphaeria rubi-ulmifolii	MFLUCC 16-1000	MT310602	MT214555	MT226672	MT394734
Didymosphaeria rubi-ulmifolii	MFLUCC 14-0023*	–	KJ436586	KJ436588	–
Flavomyces fulophazii	CBS 135664	KP184000	KP184039	KP184081	–
Flavomyces fulophazii	CBS 135761*	KP184001	KP184040	KP184082	–
Helminthosporium dalbergiae	MAFF 243853	LC014555	AB807521	AB797231	AB808497
Helminthosporium magnisporum	MAFF 239278*	AB811452	AB807522	AB797232	AB808498
Lentithecium aquaticum	CBS 123099*	–	GU301823	GU296156	GU349068
Lentithecium clioninum	MAFF 239293*	LC014566	AB807540	AB797250	AB808515
Lentithecium clioninum	MAFF 243839	LC014567	AB807541	AB797251	AB808516
Lentithecium pseudoclioninum	MAFF 243841*	AB809633	AB807545	AB797255	AB808521
Massarina cisti	CBS 266.62*	LC014568	AB807539	AB797249	AB808514
Massarina eburnea	CBS 473.64	–	GU301840	GU296170	GU349040
Noosia banksiae	CBS 129526*	JF951147	JF951167	–	–
Paraphaeosphaeria michotii	MFLUCC 13-0349*	KJ939279	KJ939282	KJ939285	–
Periconia alishanica	KUMCC 19-0174	MW063167	MW063231	–	MW183792
P. alishanica	MFLUCC 19-0145*	MW063165	MW063229	–	MW183790
P. alishanica	NCYUCC 19-0186	MW063166	MW063230	–	MW183791
Periconia aquatica	MFLUCC 16-0912*	KY794701	KY794705	–	KY814760
P. artemisiae	KUMCC 20-0265*	MW448657	MW448571	MW448658	MW460898
P. byssoides	MAFF 243872	LC014581	AB807570	AB797280	AB808546
P. byssoides	MAFF 243873	LC014583	AB807571	AB797281	AB808547
P. byssoides	MFLUCC 18-1548	MK347794	MK348013	MK347902	MK360070
P. byssoides	MFLUCC 18-1553	MK347806	MK348025	MK347914	MK360068
P. byssoides	MFLUCC 18-1555	MK347809	MK348028	MK347917	–
P. byssoides	MFLUCC 17-2292	MK347751	MK347968	MK347858	MK360069
P. byssoides	SICAUCC 22-0105	OP058996	OP055930	OP055914	OP066340
P. byssoides	SICAUCC 22-0106	OP058997	OP055931	OP055915	OP066341
P. byssoides	SICAUCC 22-0107	OP058998	OP055932	OP055916	OP066342
P. caespitosa	LAMIC 110/16*	MH051906	MH051907	–	–
P. chimonanthi	KUMCC 20-0266*	MW448660	MW448572	MW448656	MW460897
P. citlaltepetlensis	IOM 325319.1*	MH890645	MT625978	–	–
P. citlaltepetlensis	IOM 325319.2	MT649221	MT649216	–	–
P. cookei	MFLUCC 17-1399	MG333490	MG333493	–	MG438279
P. cookei	MFLUCC 17-1679	–	MG333492	–	MG438278
P. cortaderiae	MFLUCC 15-0457*	KX965732	KX954401	KX986345	KY310703
P. cortaderiae	MFLUCC 15-0453	KX965733	KX954402	–	KY320574
P. cyperacearum	CPC 32138*	MH327815	MH327851	–	–
P. delonicis	MFLUCC 17-2584*	–	MK347941	MK347832	MK360071
P. didymosporum	MFLUCC 13-0862*	KP761733	KP761730	KP761737	KP761727
P. digitata	MAFF 239676*	LC014591	AB807564	AB797274	AB808540
P. digitata	CBS 510.77	LC014584	AB807561	AB797271	AB808537
P. elaeidis	MFLUCC 17-0087*	MG742713	MH108552	MH108551	–
P. epilithographicola	CBS 144017*	MF422162	–	–	–
P. homothallica	MAFF 239610*	AB809645	AB807565	AB797275	AB808541
P. igniaria	CBS 845.96	LC014586	AB807567	AB797277	AB808543
P. macrospinosa	CBS 135663	KP183999	KP184038	KP184080	–
P. minutissima	MFLUCC 15-0245	KY794703	KY794707	–	–
P. neobrittanica	CBS 146062*	MN562149	MN567656	–	–
P. palmicola	MFLUCC 14-0400*	–	MN648327	MN648319	MN821070
P. prolifica	DBOF 129	JQ724490	–	–	–
P. prolifica	CBS 209.64*	MH858422	MH870050	–	–
P. prolifica	DBOF 74	JQ724435	–	–	–
P. pseudobyssoides	DLUCC 0850	MG333491	MG333494	–	MG438280
P. pseudobyssoides	MAFF 243868	LC014587	AB807568	AB797278	AB808544
P. pseudobyssoides	MAFF 243874	LC014588	AB807560	AB797270	AB808536
P. pseudobyssoides	50334	KC954161	–	–	–
P. pseudodigitata	MAFF 239675	LC014590	AB807563	AB797273	AB808539
P. pseudodigitata	MAFF 239674	LC014589	AB807562	AB797272	AB808538
P. salina	MFLU 19-1235*	MN047086	MN017846	MN017912	–
P. submersa	MFLUCC 16-1098*	KY794702	KY794706	–	KY814761
P. thailandica	MFLUCC 17-0065*	KY753887	KY753888	KY753889	–
P. thysanolaenae	KUMCC 20-0262*	MW442967	MW444850	MW448659	MW460896
P. variicolor	CBS 120374*	DQ336713	–	–	–
P. verrucosa	MFLUCC 17-2158*	MT310617	MT214572	MT226686	MT394631
Periconia sp.	MAFF 243871	–	AB807573	AB797283	AB808549
Periconia sp.	MAFF 243870	–	AB807572	AB797282	AB808548
Periconia sp.	MFLUCC 18-0679	MH892346	MH892399	–	–
Morosphaeria ramunculicola	NBRC 107813	–	AB807554	AB797264	AB808530
M. velatispora	NBRC 107812	LC014572	AB807556	AB797266	AB808532
* Type specimens and ex-type cultures. –: absent or not used in this study. The newly generated sequences are indicated in bold

## Sheet: Rhytidhysteron
Taxon	Culture no./ Specimen no.	LSU	SSU	ITS	tef1-α
Hysterographium fraxini	MFLU 15-3681	MH535901	MH535890	–	MH535883
H. fraxini	CBS 109.43*	FJ161171	FJ161132	–	FJ161088
Rhytidhysteron bruguierae	MFLUCC 18-0398*	MN017833	MN017901	–	MN077056
R. bruguierae	MFLUCC 17-1502	MN632453	MN632464	MN632458	MN635662
R. bruguierae	MFLUCC 17-1515	MN632452	MN632463	MN632457	MN635661
R. camporesii	KUN-HKAS 104277*	MN429072	–	MN429069	MN442087
R. chromolaenae	MFLUCC 17-1516*	MN632456	MN632467	MN632461	MN635663
R. cozumelense	A. Cobos-Villagrán 951*	MW939459	–	MZ056797	MZ457338
R. cozumelense	T. Raymundo 7321	MW939460	–	MZ056798	MZ457339
R. erioi	MFLU 16-0584*	MN429071	–	MN429068	MN442086
R. esperanzae	T. Raymundo 6579*	MZ477203	–	–	MZ457336
R. esperanzae	R. Valenzuela 17206	MZ477204	–	–	MZ457337
R. hongheense	KUMCC 20-0222*	MW264193	MW264223	MW264214	MW256815
R. hongheense	HKAS112348	MW541820	MW541831	MW541824	MW556132
R. hongheense	HKAS112349	MW541821	MW541832	MW541825	MW556133
R. hongheense	SICAUCC 19-0007	MN956789	MN956798	MN956777	MT027603
R. hysterinum	EB 0351	GU397350	–	–	GU397340
R. ligustrum	SICAUCC 20-0004*	MT062446	MT062451	MT062850	MT075600
R. magnoliae	MFLUCC 18-0719*	MN989384	MN989382	MN989383	MN997309
R. mangrovei	MFLUCC 18-1113*	MK357777	–	MK425188	MK450030
R. mesophilum	A. Trejo 74*	MW939461	–	MZ056799	MZ457340
R. mesophilum	A. Cobos-Villagrán 1800	MW939462	–	MZ056800	MZ457341
R. neorufulum	MFLUCC 13-0221	KU377567	KU377572	KU377562	–
R. neorufulum	MFLUCC 13-0216*	KU377566	KU377571	KU377561	KU510400
R. neorufulum	CBS 306.38	FJ469672	AF164375	–	GU349031
R. neorufulum	MFLUCC 12-0011	KJ418109	KJ418110	KJ206287	–
R. neorufulum	EB 0381	GU397351	GU397366	–	–
R. neorufulum	MFLUCC 21-0035	MZ346015	MZ346020	MZ346025	MZ356249
R. opuntiae	GKM1190*	GQ221892	–	–	–
R. rufulum	MFLUCC 14-0577*	KU377565	KU377570	KU377560	KU510399
R. rufulum	MFLUCC 12-0013	KJ418111	KJ418113	KJ418112	–
R. sichuanensis	SICAUCC 19-0005*	MN956787	MN956796	MN956775	MT027601
R. sichuanensis	SICAUCC 19-0006	MN956788	MN956797	MN956776	MT027602
R. sichuanensis	SICAUCC 19-0008	MN956790	MN956799	MN956778	MT027604
R. sichuanensis	SICAUCC 19-0009	MN956791	MN956800	MN956779	MT027605
R. sichuanensis	SICAUCC 20-0002	MT062444	MT062449	MT062848	MT075598
R. sichuanensis	SICAUCC 20-0005	MT062447	MT062452	MT062851	MT075601
R. subrufulum	SICAUCC 19-0010	MN956792	MN956801	MN956780	MT027606
R. subrufulum	SICAUCC 19-0011*	MN956793	MN956802	MN956781	MT027607
R. subrufulum	SICAUCC 20-0003	MT062445	MT062450	MT062849	MT075599
R. subrufulum	SICAUCC 20-0006	MT062448	MT062453	MT062852	MT075602
R. subrufulum	SICAUCC 20-0011	MW216920	MW216921	MW219534	MW219740
R. subrufulum	SICAUCC 22-0001	OM327628	OM327627	OM333896	OM371082
R. subrufulum	SICAUCC 22-0091	OP055919	OP055910	OP058982	OP066331
R. tectonae	MFLUCC 13-0710*	KU764698	KU712457	KU144936	KU872760
R. tectonae	MFLUCC 21-0037	MZ346013	MZ346018	MZ346023	MZ356247
R. tectonae	MFLUCC 21-0034	MZ346014	MZ346019	MZ346024	MZ356248
R. thailandicum	MFLUCC 13-0051	MN509434	–	MN509433	MN509435
R. thailandicum	MFLUCC 12-0530	KJ526125	KJ546128	KJ546123	–
R. thailandicum	MFLUCC 14-0503*	KU377564	KU377569	KU377559	KU497490
R. xiaokongense	KUMCC 20-0158	MZ346011	MZ346016	MZ346021	MZ356245
R. xiaokongense	KUMCC 20-0160*	MZ346012	MZ346017	MZ346022	MZ356246
* Type specimens and ex-type cultures. –: absent or not used in this study. The newly generated sequences are indicated in bold

## Sheet: Sphaerulina 
Taxa	Culture no./ Specimen no.	ITS	LSU	tef1-α	tub2	rpb2
‘Mycosphaerella’ grossulariae	CBS 235.37	MF951392	MF951256	–	–	MF951674
‘Mycosphaerella’ harthensis	CBS 325.52	MF951393	MF951257	–	–	MF951675
‘Mycosphaerella’ pruni-persicae	CBS 131935	GU269844	JQ324939	GU384557	–	MF951524
Miuraea degenerans	MAFF 239265*	MF951325	MF951181	–	–	MF951523
Sep. celastri	CBS 128595	MH865027	MH876465	–	–	–
Sep. scabiosicola	CBS 108981	KF251535	KF252040	KF253484	KF253004	KF252529
Sep. scabiosicola	CBS 102334	KF251532	KF252037	KF253481	KF253001	KF252526
Sphaerulina abeliceae	CBS 128591	KF251592	KF252097	KF253539	–	KF252585
Sph. aceris	CBS 687.94	KF251595	KF252100	KF253542	KF253061	KF252588
Sph. aceris	CBS 183.97	KF251593	KF252098	KF253540	–	KF252586
Sph. aceris	CBS 652.85	MF951394	MF951258	KF253541	KF253060	MF951676
Sph. amelanchier	CBS 135110*	KF251596	KF252101	KF253543	KF253062	KF252589
Sph. azaleae	CBS 352.49	KF251600	KF252105	KF253547	KF253066	KF252593
Sph. azaleae	CBS 128605	KF251599	KF252104	KF253546	KF253065	KF252592
Sph. berberidis	CBS 324.52	KF251601	KF252106	KF253548	KF253067	KF252594
Sph. betulae	CBS 116724	KF251602	KF252107	KF253549	KF253068	KF252595
Sph. betulae	CBS 128600	KF251605	KF252110	KF253552	KF253071	KF252598
Sph. cercidis	CBS 501.50	KF251608	KF252113	KF253556	KF253075	KF252601
Sph. cercidis	CBS 118910*	KF251609	KF252114	KF253553	KF253072	KF252602
Sph. cercidis	CBS 128634	KF251606	KF252111	KF253554	KF253073	KF252599
Sph. cercidis	CBS 129151	KF251607	KF252112	KF253555	KF253074	KF252600
Sph. chaenomelis	CBS 132131*	JQ793663	MF951259	–	–	MF951677
Sph. cornicola	CBS 102324	KF251610	KF252115	KF253557	KF253076	KF252603
Sph. cornicola	CBS 102332	KF251611	KF252116	KF253558	KF253077	KF252604
Sph. frondicola	CBS 391.59	KF251625	KF252130	KF253572	–	KF252617
Sph. gei	CBS 102318*	KF251613	KF252118	KF253560	KF253079	KF252605
Sph. gei	CBS 128632	KF251615	KF252120	KF253562	KF253081	KF252607
Sph. hyperici	CBS 102313*	KF251616	KF252121	KF253563	KF253082	KF252608
Sph. juglandina	SICAUCC 22-0108	OP058999	OP055933	OP066343	OP066365	–
Sph. juglandina	SICAUCC 22-0109	OP059000	OP055934	OP066344	OP066366	OP066356
Sph. koreana	CBS 135462*	GU269852	GU214683	GU384564	–	KX288707
Sph. menispermi	CBS 128666	KF251617	KF252122	KF253564	KF253083	KF252609
Sph. menispermi	CBS 128761	KF251618	KF252123	KF253565	KF253084	KF252610
Sph. musiva	CBS 130570	JX901812	JX901935	JX901725	JX902304	JX902058
Sph. myriadea	CBS 124646	KF251251	KF251754	KF253201	KF252734	KF252256
Sph. neoaceris	CBS 145987	MT223839	MT223929	MT223724	–	MT223700
Sph. neoaceris	CBS 145988*	MT223840	MT223930	MT223725	–	MT223701
Sph. oxyacanthae	CBS 135098	KF251252	KF251755	KF253202	KF252735	KF252257
Sph. patriniae	CBS 128653	KF251623	KF252128	KF253570	KF253087	KF252615
Sph. patriniae	CBS 129153	KF251624	KF252129	KF253571	KF253088	KF252616
Sph. pelargonii	CBS 138857*	KP004456	KP004484	KP004506	–	–
Sph. populicola	CBS 100042	KF251626	KF252131	KF253573	–	KF252618
Sph. pseudovirgaureae	CBS 135109*	KF251253	KF251756	KF253203	KF252736	KF252258
Sph. quercicola	CBS 663.94	KF251630	KF252135	KF253577	KF253092	KF252622
Sph. quercicola	CBS 109009	KF251627	KF252132	KF253574	KF253089	KF252619
Sph. quercicola	CBS 115016	KF251628	KF252133	KF253575	KF253090	KF252620
Sph. quercicola	CBS 115136	KF251629	KF252134	KF253576	KF253091	KF252621
Sph. quercicola	CBS 115137	KF302400	KF302406	KF302390	KF302385	KF302394
Sph. rhabdoclinis	CBS 102195	KF251631	KF252136	KF253578	KF253093	KF252623
Sph. rhododendricola	CBS 136435*	KF777187	KF779493	–	–	–
Sph. rumicis	CBS 131546	MG561648	MG561649	–	–	–
Sph. salicicola	CBS 146032*	MT223842	MT223932	MT223727	–	MT223703
Sph. salicicola	CPC 36569	MT223843	MT223933	MT223728	–	MT223704
Sph. salicicola	CBS 146034	MT223841	MT223931	MT223726	–	MT223702
Sph. socia	CBS 355.58	KF251632	KF252137	KF253579	KF253094	KF252624
Sph. socia	CBS 357.58	KF251633	KF252138	KF253580	KF253095	KF252625
Sph. tirolensis	CBS 109017*	KF251637	KF252142	KF253584	KF253099	KF252629
Sph. tirolensis	CBS 109018*	KF251638	KF252143	KF253585	KF253100	KF252630
Sph. vaccinii	DAOMC 252344*	MN073848	MN073844	MN082147	MN082148	MN082149
Sph. viciae	CBS 131898*	KF251639	KF252144	KF253586	KF253101	KF252631
Sph. westendorpii	CBS 117478	KF251642	KF252147	KF253589	KF253104	KF252634
Sph. westendorpii	CBS 109002*	KF251641	KF252146	KF253588	KF253103	KF252633
Sphaerulina sp.	CPC 13566	–	KX287247	–	–	KX288708
Sphaerulina sp.	CBS 128758	KF251636	KF252141	KF253582	KF253097	KF252628
* Type specimens and ex-type cultures. –: absent or not used in this study. The newly generated sequences are indicated in bold
